# Supplementary material for: Whole-Genome Analysis of Candidate genes Associated with Seed Size and Weight in Sorghum bicolor Reveals Signatures of Artificial Selection and Insights into Parallel Domestication in Cereal Crops
Source: Front Plant Sci. 2017 Jul 18;8:1237. doi: 10.3389/fpls.2017.01237 (PMC5513986; doi:10.3389/fpls.2017.01237)
Supplement: Supplementary file 1 [file Table1.xlsx]

## Sheet: Sheet1
Supp. Table 1: List of collected seed size genes from Arabidopsis, maize and rice
Species	Gene name	Encoded protein	Methods	Gene ID	Reference	Note
Rice	GL3.1/qGL3	Phosphatase with Kelch-like repeat domain	QTL Cloning	Os03g0646900	Qi et al. 2012; Zhang 2012
Rice	OsPPKL2	Phosphatase with Kelch-like repeat domain	Transgenic experiment	Os05g0144400	Zhan 2012
Rice	OsPPKL3	Phosphatase with Kelch-like repeat domain	Transgenic experiment	Os12g0617900	Zhan 2012
Rice	TGW6	Iindole-3-acetic acid (IAA)-glucose hydrolase	QTL Cloning	Os06g0623700	Ishimaru et al. 2013
Rice	GS3	Trans-membrane protein	QTL Cloning	OS03G0407400	Mao et al. 2010	under selection
Rice	SRS3	Kinesin 13 protein	Mutant analysis	Os05g0154700	Kitagawa et al. 2010
Rice	SRS5	Alpha-tubulin protein	Mutant analysis	Os11g0247300	Segami 2012
Rice	PGL1	Atypical bHLH protein	Transgenic experiment	Os03g0171300	Heang and Sassa 2012
Rice	PGL2	Atypical bHLH protein	Transgenic experiment	Os02g0747900	Heang and Sassa 2012b
Rice	APG	Typical bHLH protein	Transgenic experiment	Os05g0139100	Heang and Sassa 2012
Rice	GS5	Putative serine carboxypeptidase	QTL Cloning	Os05g0158500	Li et al. 2011	under selection
Rice	GW5/qSW5	calmodulin binding protein	QTL Cloning	Os05g0187500	Liu et al. 2017	under selection
Rice	GW8	Squamosa promoter-binding protein like 16	QTL Cloning	Os08g0531600	Wang et al. 2012	under selection
Rice	GW2	RING-type E3 ubiquitin ligase	QTL Cloning	Os02g0244100	Song et al. 2007
Rice	FLO2	Protein with a tetratricopeptide repeat motif	Mutant analysis	Os04g0645100	She et al. 2010
Rice	GIF1	Cell-wall invertase	Mutant analysis	Os04g0413500	Wang et al. 2008	under selection
Rice	HGW	ubiquitin-associated domain protein	Mutant analysis	Os06g0160400	Li et al. 2012
Rice	SMG1	mitogen-activated protein kinase kinase 4	Mutant analysis	Os02g0787300	Duan et al. 2014
Rice	DEP1	PEBP-like domain protein	QTL Cloning	Os09g0441900	Huang et al. 2009
Rice	DEP2/SRS1	novel plant-specific protein	QTL Cloning	Os07g0616000	Li et al. 2010
Rice	CYP90B2	CYP90B2	Transgenic experiment	Os03g0227700	Wu et al. 2008
Rice	BRD1	Brassinosteroid-6-oxidase	Mutant analysis	Os03g0602300	Mori et al. 2002
Rice	SG1	Novel protein	Mutant analysis	Os09g0459200	Nakagawa et al. 2012	under selection
Rice	SGL1	Novel protein	Transgenic experiment	OS02G0762600	Nakagawa et al. 2012	under selection
Rice	D2	CYP90D2	Mutant analysis	Os01g0197100	Hong et al. 2003
Rice	D11	Novel Cytochrome P450	Mutant analysis	Os04g0469800	Tanabe et al. 2005
Rice	OsFIE2	Putative Polycomb group protein FIE2	Transgenic experiment	Os08g0137100	Na et al. 2012
Rice	OsFIE1	Putative Polycomb group protein FIE2	Transgenic experiment	Os08g0137250	Folsom et al. 2014
Rice	D61	OsBRI1	Mutant analysis	Os01g0718300	Morinaka et al. 2006
Rice	RGA1/D1	heterotrimeric G protein α subunit	Mutant analysis	Os05g0333200	Ashikari 1999
Rice	BRD2	homologous to Arabidopsis DIM1/DWF1	Mutant analysis	Os10g0397400	Hong et al. 2005
Rice	Bu1	a helix-loop-helix protein	Transgenic experiment	Os06g0226500	Tanaka et al. 2009
Rice	An-1	a basic helix-loop-helix protein	QTL Cloning	Os04g0350700	Luo et al. 2013	under selection
Rice	MHZ7	a membrane protein homologous to EIN2	Mutant analysis	Os07g0155600	Ma et al. 2013
Rice	CycT1;3	Cyclin-T1;3	Transgenic experiment	Os11g0157100	Qi et al. 2012
Rice	SERF1	transcription factor SALT-RESPONSIVE ERF1	Mutant analysis	Os05g0420300	Schmidt et al. 2013
Rice	TUD1	U-box E3 ubiquitin ligase	Mutant analysis	Os03g0232600	Hu et al. 2013
Rice	OsCCS52B	rice cell cycle switch 52 B	Mutant analysis	Os01g0972900	Su’udi et al. 2012
Rice	SDG725	H3K36 methyltransferase	Transgenic experiment	Os02g0554000	Sui et al. 2012
Rice	TH1	a DUF640 domain-like gene	Mutant analysis	Os02g0811000	Li et al. 2012c
Rice	BC14	Golgi-localized nucleotide sugar transporters	Mutant analysis	Os02g0614100	Zhang et al. 2011
Rice	OsFBK12	F-box protein containing a Kelch repeat motif	Transgenic experiment	Os03g0171600	Chen et al. 2013
Rice	OsSAMS1	S-ADENOSYL-L-METHIONINE SYNTHETASE1	Transgenic experiment	Os05g0135700	Chen et al. 2013
Rice	RSR1	RICE STARCH REGULATOR1	Mutant analysis	Os05g0121600	Fu and Xue 2010
Rice	NA	MYB transcription factor	Association study	Os07G0497500	Huang et al. 2012
Rice	NA	Zinc finger protein	Association study	Os02G0192300	Huang et al. 2012
Rice	NA	Expressed protein;	Association study	Os03G0604566	Huang et al. 2012
Rice	NA	transport protein	Association study	Os03G0604600	Huang et al. 2012
Rice	NA	Expressed protein	Association study	Os03G0574600	Huang et al. 2012
Rice	NA	Nuf2 family protein	Association study	Os03G0577100	Huang et al. 2012
Rice	NA	Nuf2 family protein	Association study	Os03G0577100	Huang et al. 2012
Rice	NA	Nuf2 family protein	Association study	Os03G0577100	Huang et al. 2012
Rice	NA	GASR7	Association study	Os06G0266800	Huang et al. 2012
Rice	NA	A transcription factor	Association study	Os06G0265400	Huang et al. 2012
Rice	NA	Receptor-like kinase	Association study	Os07G0501800	Huang et al. 2012
Rice	DEP3	Patatin-like phospholipase A2	Association study	Os06g0677000	Qiao et al. 2011
Rice	qGW7/GL7	TONNEAU1-recruiting motif protein	QTL Cloning	LOC_Os07g41200	Wang et al. 2015a; Wang et al. 2015b
Rice	GS2/GL2	Growth regulating factor 4	QTL Cloning	Os02g0701300	Che et al. 2015; Hu et al. 2015
Rice	GLW7	Plant-specific transcription factor OsSPL13	QTL Cloning	Os07g0505200	Si et al. 2016	under selection
Rice	TIFY 11b	TIFY gene	Transgenic experiment	Os03g0181100	Hakata et al. 2012
Rice	BG1	Primary auxin response gene	Mutant analysis	Os03g0175800	Liu et al. 2015
Rice	GW6	GNAT-like protein	QTL	Os06g0650300	Song et al. 2015
Rice	BG2	Cytochrome P450	Transgenic experiment	Os07g0603700	Xu et al. 2015
Rice	Grain Length3.2	Cytochrome P450	Transgenic experiment	Os03g0417700	Xu et al. 2015
Rice	OsSUT2	Sucrose transporter	Mutant analysis	Os12g0641400	Eom et al. 2011
Maize	Gln-4	Glutamine synthetase isoenzymes	Mutant analysis	Zm00001d051804	Martin et al. 2006
Maize	Mn1	NA	Mutant analysis	Zm00001d003776	Miller 1992
Maize	CYP724B3	CYP724B3	Transgenic experiment	Zm00001d003349	Wu et al. 2008
Maize	zmGW2-CHR4	RING-type E3 ubiquitin ligase	Association study	Zm00001d053448	Li et al. 2010b
Maize	zmGW2-CHR5	RING-type E3 ubiquitin ligase	Association study	Zm00001d016164	Li et al. 2010b
Maize	zmGS3	Trans-membrane protein	Association study	Zm00001d029464	Li et al. 2010c
Maize	Bt2	AGP small subunit	Transgenic experiment	Zm00001d050032	Jiang et al. 2013	under selection
Maize	Sh1	Sucrose synthase 1	Transgenic experiment	Zm00001d045042	Jiang et al. 2013
Maize	Sh2	AGP large subunit	Mutant analysis/Transgenic experiment	Zm00001d044129	Giroux et al. 1996 Jiang et al. 2013	under selection
Maize	Wx1	Granule-bound starch synthase 1	Mutant analysis	Zm00001d045462	Shure et al. 1983
Maize	PBF1	endosperm-specific transcription factor	NIL analysis	Zm00001d005100	Lang et al. 2014	under selection
Maize	ZmIPT2	cytokinin biosynthetic enzyme	Association study	Zm00001d003869	Weng et al. 2013	under selection
Maize	GbssIIa	UDP-Glycosyltransferase superfamily protein	Transgenic experiment	Zm00001d019479	Jiang et al. 2013
Maize	SbeI	Uncharacterized protein	Transgenic experiment	Zm00001d036361	Jiang et al. 2013
Maize	SbeIIb	1,4-alpha-glucan-branching enzyme	Transgenic experiment	Zm00001d016684	Jiang et al. 2013
Maize	Prol1.1	Uncharacterized protein	QTL Cloning	Zm00001d028129	Wills et al. 2013	under selection
Maize	Bt1	Uncharacterized protein	Mutant analysis	Zm00001d015746	Shannon et al. 1998
Maize	O1	myosin XI motor protein	Mutant analysis	Zm00001d052110	Wang et al. 2012
Maize	O2	Regulatory protein opaque-2	Mutant analysis	Zm00001d018971	Hartings et al. 1989	under selection
Maize	SMK1	pentatricopeptide repeat protein	Mutant analysis	Zm00001d007100	Li et al. 2014
Maize	ZmSWEET4c	Transepithelial hexose transporter	Mutant analysis	Zm00001d015912	Sosso et al. 2015	under selection
Sorghum	NA	NA	Association study	Sb04g015420	Zhang et al. 2015
Sorghum	NA	Similar to H0801D08.10 protein	Association study	Sb06g033060	Zhang et al. 2015
Sorghum	NA	Similar to Superoxide dismutase [Cu-Zn], chloroplast precursor	Association study	Sb07g023950	Zhang et al. 2015
Sorghum	NA	Putative fiber protein Fb34	Association study	Sb10g018720	Zhang et al. 2015
Arabidopsis	DA1	ubiquitin receptor	Mutant analysis	At1g19270	Li et al. 2008
Arabidopsis	ARF2	AUXIN RESPONSE FACTOR	Mutant analysis	At5g62000	Okushima et al. 2005
Arabidopsis	AHK2	sensor histidine kinases	Mutant analysis	At5g35750	Riefler et al. 2006
Arabidopsis	AHK3	sensor histidine kinases	Mutant analysis	At1g27320	Riefler et al. 2006
Arabidopsis	AHK4	CHASE domain containing histidine kinase protein	Mutant analysis	At2g01830	Riefler et al. 2006
Arabidopsis	MINI3	transcription factor	Mutant analysis	At1G55600	Luo et al. 2005
Arabidopsis	IKU2	ATP binding protein	Mutant analysis	At3G19700	Luo et al. 2005
Arabidopsis	AP2	transcription factor	Mutant analysis	At4G36920	Ohto et al. 2009
Arabidopsis	IKU1	VQ motif-containing protein	Mutant analysis	At2g35230	Wang et al. 2010
Arabidopsis	TTG2	transcription factor	Mutant analysis	At2g37260	Garcia et al. 2005
Arabidopsis	EOD3/CYP78A6	oxygen binding	Mutant analysis	At2g46660	Fang et al. 2012
Arabidopsis	MET1	methyltransferase 1	Mutant analysis	At5G49160	Xiao et al. 2006
Arabidopsis	KLU/CYP78A5	cytochrome P450, family 78, subfamily A	Mutant analysis	At1g13710	Adamski et al. 2009
Arabidopsis	AGG3	molecular_function unknown	Mutant analysis	At5g20635	Li et al. 2012b
Arabidopsis	MYB56	myb domain protein 56	Mutant analysis	At5g17800	Zhang et al. 2013
Arabidopsis	FER	Malectin/receptor-like protein kinase family protein	Mutant analysis	AT3G51550	Yu et al. 2014
Arabidopsis	UPF1	RNA helicase	Mutant analysis	At5g47010	Yoine et al. 2006
Arabidopsis	GASA4	GAST1 protein homolog 4	Mutant analysis	At5g15230	Roxrud et al. 2007
Arabidopsis	SHB1	EXS (ERD1/XPR1/SYG1) family protein	Mutant analysis	At4G25350	Zhou et al. 2009
Arabidopsis	DDM1	chromatin remodeling 1	Mutant analysis	At5g66750	Xiao et al. 2006
Arabidopsis	CKX2	cytokinin oxidase 2	Mutant analysis	At2g19500	Li et al. 2013
Arabidopsis	KRP2	KIP-related protein 2	Mutant analysis	AT3G50630	Garcia et al. 2005
Arabidopsis	AHP1	histidine-containing phosphotransmitter 1	Mutant analysis	At3g21510	Hutchison et al. 2006
Arabidopsis	AHP2	histidine-containing phosphotransmitter 2	Mutant analysis	At3g29350	Hutchison et al. 2006
Arabidopsis	AHP5	histidine-containing phosphotransfer factor 5	Mutant analysis	At1g03430	Hutchison et al. 2006
Arabidopsis	AHP3	histidine-containing phosphotransmitter 3	Mutant analysis	At5g39340	Hutchison et al. 2006
Arabidopsis	AHP4	HPT phosphotransmitter 4	Mutant analysis	At3g16360	Hutchison et al. 2006
Arabidopsis	CBL2	calcineurin B-like protein 2	Mutant analysis	AT5G55990	Eckert et al. 2014
Arabidopsis	CBL3	calcineurin B-like 3	Mutant analysis	AT4G26570	Eckert et al. 2014
Arabidopsis	FIS2	VEFS-Box of polycomb protein	Mutant analysis	AT2G35670	Luo et al. 2000
Arabidopsis	MEA	SET domain-containing protein	Mutant analysis	AT1G02580	Luo et al. 2000
Arabidopsis	FIE	Transducin/WD40 repeat-like superfamily protei	Mutant analysis	AT3G20740	Luo et al. 2000
Arabidopsis	ANT	Integrase-type DNA-binding superfamily protein	Mutant analysis	AT4G37750	Mizukami and Fischer 2000
Arabidopsis	RGE1	basic helix-loop-helix (bHLH) DNA-binding superfamily protein	Mutant analysis	AT1G49770	Kondou et al. 2008
Arabidopsis	CKI1	Signal transduction histidine kinase	Mutant analysis	At2g47430	Deng et al. 2010
Arabidopsis	DET2	3-oxo-5-alpha-steroid 4-dehydrogenase family protein	Mutant analysis	At2G38050	Jiang et al. 2013
Arabidopsis	BRI1	Leucine-rich receptor-like protein kinase family protein	Mutant analysis	At4G39400	Jiang et al. 2013
Arabidopsis	CYP90B1	CYP90B1	Transgenic experiment	At3g50660	Wu et al. 2008
Arabidopsis	SHK1	CYP72C1	Mutant analysis	At1g17060	Takahashi et al. 2005
Arabidopsis	ARR1	response regulator 1	Mutant analysis	At3g16857	Argyros et al. 2008
Arabidopsis	ARR10	response regulator 10	Mutant analysis	At4g31920	Argyros et al. 2008
Arabidopsis	ARR12	response regulator 15	Mutant analysis	At1g74890	Argyros et al. 2008
Arabidopsis	CYP78A9	CYP78A9	Mutant analysis	AT3G61880	Ito and Meyerowitz 2000
Methods indicates the approach through which the gene's function on controlling seed size was established
