# Supplementary material for: Whole-Genome Analysis of Candidate genes Associated with Seed Size and Weight in Sorghum bicolor Reveals Signatures of Artificial Selection and Insights into Parallel Domestication in Cereal Crops
Source: Front Plant Sci. 2017 Jul 18;8:1237. doi: 10.3389/fpls.2017.01237 (PMC5513986; doi:10.3389/fpls.2017.01237)
Supplement: Supplementary file 2 [file Table2.XLSX]

## Sheet: Sheet1
Supp. Table 2: List of resequenced sorghum accessions and their racial and geographic origins
Genotype name	Race	Type	Origin
Early Hegari	Caudatum	Landrace	Sudan
IS3614-2	Guinea	Landrace	Nigeria
IS8525	Kafir	Landrace	Ethiopia
IS9710	Complex intermediate	Landrace	Sudan
M35-1	Complex intermediate	Landrace	Indian breeding program
SC103-14E	Caudatum	Landrace	South Africa
SC108-14E	Caudatum	Landrace	Ethiopia
SC170-6-8	Caudatum	Landrace	Ethiopia
SC23-14E	Durra	Landrace	Ethiopia
SC237-14E	Caudatum	Landrace	Sudan
SC326-6	Complex intermediate	Landrace	USA/Ethiopia
SC35C-14E	Durra	Landrace	Ethiopia
SC56-14E	Caudatum	Landrace	Sudan
SC62C-14E	Complex intermediate	Landrace	Kenya
PI585749	Durra	Landrace	Mali
IBC/E-38432	Durra	Landrace	Ethiopia
Yik.solate	Durra	Landrace	Ethiopia
Cherekit (S)	Caudatum	Landrace	Ethiopia
Greenleaf	Weedy bicolor	Wild & Weedy	USA breeding program
subsp. drummondii	Weedy drummondii	Wild & Weedy	NA
subsp. Verticilliflorum	Wild	Wild & Weedy	South Africa
S. bicolor (PI226096)	Weedy bicolor	Wild & Weedy	Kenya
S. Verticilliflorum_Aus	Wild	Wild & Weedy	Australia
Kilo	Durra	Wild & Weedy	Ethiopia
Zangada	Weedy drummondii	Wild & Weedy	Ethiopia
Ai4	Complex intermediate	Improved Inbred	China breeding program
B923296	Complex intermediate	Improved Inbred	Australian breeding program
ICSV745	Caudatum	Improved Inbred	Indian breeding program
Karper 669	Complex intermediate	Improved Inbred	USA breeding program
KS115	Complex intermediate	Improved Inbred	USA breeding program
LR9198	Complex intermediate	Improved Inbred	China breeding program
Macia	Caudatum	Improved Inbred	Mozambique
Malisor 84-7	Caudatum	Improved Inbred	Mali
PI563516	Complex intermediate	Improved Inbred	Mali
QL12	Complex intermediate	Improved Inbred	Australian breeding program
R931945-2-2	Complex intermediate	Improved Inbred	Australian breeding program
Rio	Kafir	Improved Inbred	USA breeding program
RTx7000	Complex intermediate	Improved Inbred	USA breeding program
B963676	Complex intermediate	Improved Inbred	Australian breeding program
E-Tian	Kafir	Improved Inbred	China breeding program
Keller	Kafir	Improved Inbred	China breeding program
Ji2731	Complex intermediate	Improved Inbred	China breeding program
BTx623	Caudatum	Improved Inbred	USA breeding program
BTx642	Durra	Improved Inbred	Ethiopia
S. propinquum 369-1	Propinquum	Propinquum	NA
S. propinquum 369-2	Propinquum	Propinquum	NA
PI525695	Margaritiferum	margaritiferum	Mali
PI586430	Margaritiferum	margaritiferum	Sierra Leone
