# Supplementary material for: Whole-Genome Analysis of Candidate genes Associated with Seed Size and Weight in Sorghum bicolor Reveals Signatures of Artificial Selection and Insights into Parallel Domestication in Cereal Crops
Source: Front Plant Sci. 2017 Jul 18;8:1237. doi: 10.3389/fpls.2017.01237 (PMC5513986; doi:10.3389/fpls.2017.01237)
Supplement: Supplementary file 5 [file Table5.XLSX]

## Sheet: Sheet1
Supp. Table 5: List of 159 neutral genes and their Nucleotide diversity (θπ), Tajima’s D and FST values
GeneID	Pi_Landraces	TajD_Landraces	Pi_W&W	TajD_W&W	FST_Landraces:W&W
Sobic.001G014300	0.0044335	-0.121769	0.00506389	-0.20918	0.0199705
Sobic.001G199700	0.000765452	-0.0601862	0.00104654	-0.221185	0.0554658
Sobic.001G208700	0.000850246	0.257715	0.0051257	0.15877	0.239118
Sobic.001G211400	0.00294809	0.171276	0.00465498	-0.241986	0.0288333
Sobic.001G241700	0.00192949	-0.257658	0.00185505	-0.233444	0.13039
Sobic.001G247300	0.00200255	-0.225902	0.00328129	0.1731	0.153224
Sobic.001G264300	0.00210699	-0.0795472	0.00424639	-0.155857	0.18189
Sobic.001G264700	0.00274727	0.237282	0.0018946	0.233733	0.193949
Sobic.001G298800	0.00127746	-0.0125987	0.00150223	0.17483	0.176337
Sobic.001G336700	0.00265849	0.0338182	0.00315062	0.205433	0.144526
Sobic.001G342500	0.00110177	0.238218	0.000943439	-0.0235948	0.149878
Sobic.001G384100	0.00251845	0.0873804	0.00348388	0.0391915	0.115788
Sobic.001G390400	0.000520311	0.0267193	0.00133188	0.265006	0.141224
Sobic.001G404500	0.000980312	0.0924613	0.000889985	-0.0299908	0.14365
Sobic.001G417900	0.000807782	-0.148229	0.00101717	0.0967662	0.203091
Sobic.001G446400	0.000828325	-0.0197736	0.00325092	-0.076525	0.247829
Sobic.001G452800	0.00109062	0.0441281	0.00215435	-0.244744	0.168501
Sobic.001G475700	0.000780717	0.0341485	0.00105014	-0.166936	0.0983321
Sobic.001G503500	0.001003	-0.276431	0.00191983	-0.299597	0.210919
Sobic.001G513900	0.000517464	-0.175255	0.0015221	-0.094562	0.126304
Sobic.001G530700	0.00169228	0.299579	0.00148053	-0.227612	0.113049
Sobic.002G017600	0.00165306	-0.0199038	0.00264734	0.112108	0.0465646
Sobic.002G022200	0.0019956	0.161036	0.00231831	-0.121309	0.0938194
Sobic.002G026100	0.00349155	-0.0943861	0.00527262	0.175789	0.113883
Sobic.002G038000	0.00204686	0.170663	0.0027078	-0.0798333	-0.0421816
Sobic.002G038200	0.00498374	-0.0908405	0.00683125	-0.174578	-0.0382621
Sobic.002G038300	0.00384111	-0.164392	0.00586048	0.240527	0.00245445
Sobic.002G040300	0.00665445	-0.00289957	0.00568072	-0.274004	-0.0286334
Sobic.002G065900	0.00874175	-0.154409	0.0131006	0.245134	0.11147
Sobic.002G082300	0.00265485	0.134458	0.00279111	-0.152209	0.0363643
Sobic.002G101200	0.00187548	-0.269149	0.00121979	0.132835	0.0555201
Sobic.002G108800	0.00502103	0.0323668	0.0073532	-0.265686	0.242079
Sobic.002G175300	0.00234543	0.267526	0.00256876	-0.206036	0.10576
Sobic.002G182800	0.00220968	0.21797	0.0019118	-0.0951146	0.146566
Sobic.002G184200	0.00168287	-0.0526309	0.00797775	-0.0178534	0.229775
Sobic.002G217400	0.00155742	0.0652338	0.0025984	0.286311	0.210128
Sobic.002G219100	0.00199421	0.179005	0.0034872	0.242423	0.190278
Sobic.002G220400	0.00418441	-0.112791	0.0058476	0.0513632	0.125751
Sobic.002G228300	0.0122054	0.226689	0.0172676	0.227001	0.0364068
Sobic.002G232600	0.00744653	0.114807	0.00902153	0.0527821	0.152799
Sobic.002G233200	0.000796859	0.0492544	0.00104145	-0.237837	0.12781
Sobic.002G257000	0.00159234	-0.27497	0.00207947	0.0504545	0.193647
Sobic.002G263000	0.000782862	-0.20449	0.00134922	-0.173372	0.227464
Sobic.002G265900	0.00201596	0.0819791	0.00231585	0.242232	0.188158
Sobic.002G307500	0.00122999	-0.165211	0.00120886	-0.0612844	0.101235
Sobic.002G322100	0.000653418	-0.0780444	0.00180649	-0.0521158	0.191867
Sobic.002G325400	0.000854995	0.203341	0.00151434	-0.248404	0.165445
Sobic.002G328000	0.0053864	0.16525	0.00376115	0.196247	0.165616
Sobic.003G050800	0.00319311	0.223984	0.00408966	-0.0743608	0.0943138
Sobic.003G075000	0.00257417	0.125	0.00198164	-0.297474	0.022753
Sobic.003G085800	0.00225173	0.280283	0.00379194	0.179417	0.114562
Sobic.003G096800	0.00925299	0.127358	0.0131856	0.268946	0.188907
Sobic.003G107000	0.000829981	-0.239868	0.00374323	0.286684	0.249243
Sobic.003G114400	0.00348833	-0.217239	0.00263822	-0.00664551	0.0210297
Sobic.003G129100	0.00229053	-0.125665	0.00244001	0.23894	0.108827
Sobic.003G132700	0.000459658	-0.162944	0.000937423	0.121759	0.177368
Sobic.003G137100	0.00128175	-0.243629	0.0045009	-0.241619	0.185438
Sobic.003G151600	0.00187613	0.0655283	0.00207561	-0.0737329	0.140554
Sobic.003G225600	0.00257753	-0.196028	0.00356268	0.276308	0.207233
Sobic.003G262600	0.00256598	-0.119131	0.00408556	0.196106	0.141295
Sobic.003G267800	0.00366212	0.169007	0.00476103	0.112967	0.104691
Sobic.003G328000	0.00203253	-0.0371044	0.00632795	-0.136585	0.2239
Sobic.003G337900	0.000698063	0.190918	0.00226498	-0.0894987	0.235857
Sobic.003G381200	0.00270928	0.161108	0.00326166	0.205618	-0.0447152
Sobic.003G420400	0.00193727	0.0402335	0.00261467	-0.159011	0.0488657
Sobic.003G430100	0.00361315	-0.138807	0.00526655	-0.0720166	0.19791
Sobic.004G019700	0.0026576	0.269645	0.00363768	-0.0859103	0.189072
Sobic.004G057000	0.00058889	-0.295973	0.00156689	0.0781061	0.148085
Sobic.004G078600	0.00106264	0.164496	0.00109257	-0.244118	0.104361
Sobic.004G081900	0.00241728	-0.00722194	0.00356457	-0.291643	0.0597564
Sobic.004G105100	0.00187768	-0.128994	0.00364936	0.266976	0.224159
Sobic.004G119100	0.000793861	0.0412905	0.00182409	-0.222067	0.2277
Sobic.004G137100	0.00216928	-0.0666492	0.00275088	-0.0739844	0.172047
Sobic.004G165200	0.00294743	0.284634	0.00323394	-0.00613992	0.130546
Sobic.004G187100	0.00230836	-0.0620931	0.00291742	0.263064	0.117217
Sobic.004G188700	0.0027514	-0.227326	0.000850548	0.158367	0.232274
Sobic.004G210300	0.00211123	0.25156	0.00197322	-0.0176527	-0.0179675
Sobic.004G243200	0.00128599	0.204253	0.00134565	0.0701334	0.0135721
Sobic.004G268700	0.00183898	0.252835	0.00119876	-0.056191	0.182319
Sobic.004G326400	0.00242431	0.0561267	0.00155818	-0.112614	0.113265
Sobic.004G342100	0.000518934	-0.233864	0.00131547	-0.0395842	0.218975
Sobic.004G342600	0.000744793	0.180356	0.000831613	0.242923	0.0937286
Sobic.004G346700	0.00208005	-0.297963	0.00360546	0.214499	0.119229
Sobic.005G002700	0.000512596	0.279303	0.00135959	0.171302	0.131657
Sobic.005G003200	0.00182029	0.130387	0.00149451	-0.0579681	0.042724
Sobic.005G010100	0.00337059	-0.173765	0.00387926	-0.0629978	0.0726551
Sobic.005G022700	0.00373969	-0.269706	0.00552409	-0.0956922	-0.00126882
Sobic.005G022900	0.00458535	-0.176107	0.00643602	-0.253013	0.00362105
Sobic.005G024700	0.00128316	-0.127109	0.00196202	0.0778329	0.0941641
Sobic.005G041100	0.00164579	0.277648	0.00155131	-0.216107	0.126298
Sobic.005G052400	0.00109419	-0.236836	0.00194589	0.0888638	0.23516
Sobic.005G070200	0.00110748	-0.216841	0.00272075	0.04277	0.236247
Sobic.005G081800	0.0127859	0.25224	0.0109829	0.14986	-0.00761799
Sobic.005G116500	0.00127246	0.0662618	0.00109088	0.195002	0.154532
Sobic.005G155800	0.00148473	0.155937	0.00168961	0.175649	0.0300124
Sobic.005G164900	0.00344339	0.262531	0.00325857	0.0956387	0.0102964
Sobic.005G168200	0.00147829	0.0861478	0.00377514	-0.01231	0.166287
Sobic.005G179000	0.00443185	0.244532	0.00425843	-0.138606	-0.0241831
Sobic.005G196700	0.000801279	0.0988558	0.00144682	0.0904516	0.224261
Sobic.005G203800	0.00728563	0.244702	0.0057957	-0.271507	0.194427
Sobic.005G209000	0.00430276	0.0935005	0.00127351	-0.0435768	0.0830129
Sobic.005G211800	0.00901004	-0.207608	0.0109928	0.158049	-0.0183071
Sobic.005G212500	0.00520941	-0.0108139	0.00555473	-0.0578528	0.154975
Sobic.005G220900	0.00578393	-0.0153333	0.00591882	0.065192	0.183378
Sobic.005G226100	0.00113901	0.198368	0.00210176	-0.237837	0.0654759
Sobic.006G010400	0.00539753	0.224212	0.00657829	-0.125962	-0.0493212
Sobic.006G070800	0.00345269	-0.0963172	0.00525251	-0.0550327	0.168706
Sobic.006G111200	0.00228334	-0.0902112	0.00406015	0.187776	0.114452
Sobic.006G118800	0.00278638	-0.164529	0.00428102	0.2912	0.151988
Sobic.006G124500	0.00355332	0.295947	0.00567675	0.0716857	0.0588266
Sobic.006G140800	0.00101489	0.10134	0.00207151	-0.12873	0.144814
Sobic.006G166300	0.00172664	0.0791436	0.00260761	-0.143548	0.104842
Sobic.006G168300	0.00137318	-0.0674608	0.00374846	-0.0560366	0.225319
Sobic.006G241500	0.00144779	0.216207	0.00133909	0.253974	0.0054287
Sobic.006G248300	0.00149667	-0.136552	0.00368129	0.205845	0.243226
Sobic.007G009000	0.00100692	-0.0661704	0.000811115	-0.221924	0.151903
Sobic.007G022800	0.00684176	-0.283522	0.0084693	-0.137157	0.0542906
Sobic.007G026400	0.00387926	0.269058	0.0043637	-0.198654	0.0834192
Sobic.007G045400	0.00683461	0.0376904	0.00581395	-0.099076	0.0274568
Sobic.007G063800	0.00103773	0.250698	0.00208912	-0.295152	0.187203
Sobic.007G068900	0.00454695	-0.0757429	0.00582675	0.0299686	0.233262
Sobic.007G193200	0.0016907	-0.234058	0.00662447	0.0666873	0.195954
Sobic.007G208900	0.00164655	-0.0771101	0.00206304	-0.184829	0.107568
Sobic.007G210100	0.00103165	0.113153	0.00110391	-0.267205	0.0677635
Sobic.008G025800	0.00242574	0.162536	0.0030036	-0.0156732	0.0189971
Sobic.008G124600	0.000766588	0.186524	0.00292697	0.173605	0.217445
Sobic.008G131100	0.0042711	-0.201249	0.000930718	-0.241559	0.136369
Sobic.008G145900	0.00180346	-0.259275	0.00269346	0.282804	0.127761
Sobic.008G154800	0.00207947	0.204264	0.00609751	0.0614969	0.205544
Sobic.008G181500	0.00802066	0.259958	0.00950207	-0.186452	0.194918
Sobic.009G030100	0.00302472	-0.202812	0.00595973	0.299116	0.136303
Sobic.009G031900	0.000458899	-0.22511	0.000861141	-0.0541338	0.21243
Sobic.009G066100	0.000825374	-0.284165	0.0017871	-0.0979914	0.240581
Sobic.009G077500	0.00300021	0.164569	0.00257562	-0.163894	0.231021
Sobic.009G092300	0.000999471	-0.287076	0.000798322	0.233733	0.178963
Sobic.009G116800	0.00139425	-0.0670226	0.0025443	0.0266622	0.225156
Sobic.009G125100	0.00187876	0.0906283	0.00386698	0.259278	0.23179
Sobic.009G131000	0.000732896	0.123288	0.00444822	-0.178326	0.225763
Sobic.009G141800	0.00178462	-0.21048	0.00107758	0.215156	0.0376189
Sobic.009G178600	0.000714985	0.290789	0.00122346	-0.0589856	0.111714
Sobic.009G186700	0.00389728	-0.155315	0.00780074	0.140932	0.174734
Sobic.009G223800	0.000981828	0.086407	0.00105233	-0.0938542	0.210193
Sobic.009G229200	0.000776569	0.24362	0.000999071	-0.126077	0.20529
Sobic.009G240000	0.00204511	0.239479	0.0022722	-0.15378	0.24278
Sobic.009G244900	0.00198759	0.0392457	0.00137787	-0.178981	0.232325
Sobic.010G017300	0.00197136	0.0687169	0.00132443	0.184445	0.0285388
Sobic.010G029500	0.00180424	0.0992908	0.00119292	-0.134399	-0.0265598
Sobic.010G038000	0.0034351	-0.0436885	0.00431799	0.0858459	0.0218991
Sobic.010G066000	0.0016235	-0.0484977	0.00328223	-0.199357	0.134511
Sobic.010G070300	0.00235007	0.217127	0.00291045	-0.284018	0.0885002
Sobic.010G081300	0.00400664	0.209845	0.00299056	-0.160231	0.174433
Sobic.010G097300	0.00169934	-0.171544	0.00276001	-0.253844	0.156045
Sobic.010G121300	0.00190496	-0.175961	0.00322726	0.0477992	0.177267
Sobic.010G184800	0.00291856	0.193399	0.0049557	0.276358	0.147342
Sobic.010G203600	0.000668516	0.0626067	0.00176306	-0.233432	0.243531
Sobic.010G233400	0.00139304	-0.0691911	0.0020876	-0.297598	0.173032
Sobic.010G246600	0.00128145	0.244828	0.000895811	-0.206959	-0.0216453
Sobic.010G249700	0.000947518	-0.0289377	0.00273996	0.11996	0.192943
Sobic.010G254200	0.00104661	0.0899374	0.0011418	0.0684923	-0.0247356
