# Supplementary material for: Whole-Genome Analysis of Candidate genes Associated with Seed Size and Weight in Sorghum bicolor Reveals Signatures of Artificial Selection and Insights into Parallel Domestication in Cereal Crops
Source: Front Plant Sci. 2017 Jul 18;8:1237. doi: 10.3389/fpls.2017.01237 (PMC5513986; doi:10.3389/fpls.2017.01237)
Supplement: Supplementary file 6 [file Table6.xlsx]

## Sheet: Sheet1
Supp. Table 6: List of 114 seed size candidate genes and selection signatures on them across sorghum, maize and rice
Gene ID	Corresponding gene name	Under selection in sorghum at SNP level	Original grain size genes under selection	Orthologoues under selection in rice	Orthologoues under selection in maize	Under selection in sorghum at gene level (Mace et al. 2013)
Sobic.001G016200	Nuf2 family protein	Yes	No	No	No	No
Sobic.001G056700	O2	Yes	Yes	No	Yes	No
Sobic.001G107100	SRS5	Yes	No	No	No	No
Sobic.001G113200	AHK4	Yes	No	Yes	No	No
Sobic.001G154900	GL3.1/qGL3	Yes	No	No	No	No
Sobic.001G170800	Transport protein	Yes	No	No	No	No
Sobic.001G172400	BRD1	Yes	No	No	No	No
Sobic.001G184900	Expressed protein	Yes	No	No	No	No
Sobic.001G254100	PGL1	No	No	No	No	No
Sobic.001G254200	OsFBK12	Yes	No	No	No	No
Sobic.001G285000	IKU1	No	No	No	No	No
Sobic.001G335800	qGW7/GL7	Yes	No	No	No	No
Sobic.001G336200	KLU/Grain Length3.2	No	No	No	No	No
Sobic.001G341700	GS3/zmGS3	Yes	Yes	Yes	Yes	No
Sobic.001G382400	FER	No	No	No	No	No
Sobic.001G445900	CYP90B2/CYP90B1	No	No	No	No	No
Sobic.001G448700	TUD1	No	No	No	No	No
Sobic.001G468400	Prol1.1	No	Yes	No	Yes	No
Sobic.001G482600	TIFY 11b	No	No	No	No	No
Sobic.001G484200	RGA1/D1	No	No	No	No	No
Sobic.001G485400	BG1	No	No	No	No	No
Sobic.001G488400	PGL1	No	No	No	No	No
Sobic.001G488500	OsFBK12	No	No	No	No	No
Sobic.002G021200	DDM1	Yes	No	No	No	No
Sobic.002G022600	ANT	No	No	No	No	No
Sobic.002G054800	O2	Yes	Yes	No	Yes	No
Sobic.002G056000	MET1	Yes	No	No	Yes	No
Sobic.002G116000	GbssIIa	No	No	No	No	No
Sobic.002G216600	DEP1/AGG3	No	No	No	No	No
Sobic.002G226500	SG1	Yes	Yes	Yes	Yes	No
Sobic.002G257900	GW8	Yes	Yes	Yes	No	No
Sobic.002G272700	EOD3/CYP78A6	Yes	No	No	No	No
Sobic.002G308400	MYB transcription factor	Yes	No	No	No	No
Sobic.002G309600	UPF1	Yes	No	No	Yes	No
Sobic.002G311000	Receptor-like kinase	Yes	No	No	Yes	No
Sobic.002G312200	GLW7	No	Yes	No	No	No
Sobic.002G367300	qGW7/GL7	Yes	No	No	No	No
Sobic.002G367600	BG2	No	No	No	No	No
Sobic.002G374400	DEP2	Yes	No	No	No	Yes
Sobic.003G014500	MHZ7	No	No	No	No	No
Sobic.003G030600	D2	No	No	No	No	No
Sobic.003G035400	GW5/qSW5	No	Yes	Yes	No	No
Sobic.003G140000	OsSAMS1	Yes	No	No	Yes	No
Sobic.003G230500	Sh2	Yes	Yes	No	Yes	No
Sobic.003G277900	D61	Yes	No	No	No	No
Sobic.003G292600	AHP4	No	No	No	No	No
Sobic.003G358400	DET2	No	No	No	No	No
Sobic.003G380900	SERF1	No	No	No	No	No
Sobic.003G406600	GW8	Yes	Yes	Yes	Yes	No
Sobic.003G407300	AHK3	No	No	No	No	No
Sobic.003G444100	OsCCS52B	Yes	No	No	No	No
Sobic.004G065400	GW6	No	No	No	Yes	No
Sobic.004G075600	Zinc finger protein	Yes	No	No	No	No
Sobic.004G085100	Bt1	Yes	No	No	No	No
Sobic.004G093900	CKX2	Yes	No	No	No	No
Sobic.004G107300	GW2/zmGW2-4/zmGW2-5	No	No	No	No	No
Sobic.004G133600	ZmSWEET4c/NA	No	Yes	No	No	No
Sobic.004G163700	SbeIIb	No	No	No	No	No
Sobic.004G176000	SDG725	Yes	No	No	No	No
Sobic.004G214100	BC14	No	No	No	No	No
Sobic.004G237000	PGL2	No	No	No	No	No
Sobic.004G245000	AHK4	Yes	No	No	No	No
Sobic.004G247000	Gln-4	No	No	No	No	No
Sobic.004G269900	GS2/GL2	Yes	No	No	No	No
Sobic.004G307800	SGL1	Yes	Yes	Yes	No	No
Sobic.004G317300	O1	Yes	No	No	No	No
Sobic.004G323600	SMG1	No	No	No	No	No
Sobic.004G330200	TGW6	Yes	No	No	No	No
Sobic.004G338400	TH1	No	No	No	No	No
Sobic.005G001500	PBF1	Yes	Yes	No	Yes	No
Sobic.005G132000	ARF2	Yes	No	No	No	No
Sobic.006G059900	ZmIPT2	Yes	Yes	No	Yes	Yes
Sobic.006G080500	RGE1	Yes	No	No	No	No
Sobic.006G114600	D11/CYP724B3	Yes	No	No	No	No
Sobic.006G203400	GS2/GL2	Yes	No	No	No	No
Sobic.006G239000	FLO2	Yes	No	No	No	No
Sobic.006G240700	AP2	No	No	No	No	No
Sobic.006G268800	NA	Yes	No	No	No	No
Sobic.007G032400	OsFIE2/FIE	No	No	No	No	No
Sobic.007G101500	Bt2	Yes	Yes	No	Yes	No
Sobic.007G149200	DEP1/AGG3	Yes	No	No	No	Yes
Sobic.007G156800	SGL1	No	Yes	Yes	Yes	No
Sobic.007G166600	NA	No	No	No	No	No
Sobic.007G193500	GW8	No	Yes	Yes	Yes	No
Sobic.008G001700	PBF1	Yes	Yes	No	Yes	No
Sobic.008G100400	SMK1	Yes	No	No	No	No
Sobic.008G152800	CBL3	No	No	No	No	No
Sobic.008G173900	OsPPKL3	Yes	No	No	No	No
Sobic.008G193300	OsSUT2	No	No	Yes	No	No
Sobic.009G024600	RSR1	No	No	No	No	No
Sobic.009G033600	OsSAMS1	Yes	No	No	No	No
Sobic.009G036400	APG	No	No	No	No	No
Sobic.009G040700	OsPPKL2	Yes	No	No	No	No
Sobic.009G049400	SRS3	Yes	No	No	No	Yes
Sobic.009G053600	GS5	Yes	Yes	Yes	No	No
Sobic.009G070000	GW5/Qsw5	Yes	Yes	Yes	Yes	No
Sobic.009G141500	SERF1	No	No	No	No	No
Sobic.010G022600	Wx1	Yes	No	No	No	No
Sobic.010G047400	HGW	Yes	No	No	No	No
Sobic.010G064600	DA1	No	No	No	No	No
Sobic.010G064800	CKI1	Yes	No	No	No	No
Sobic.010G069600	SMG1	Yes	No	No	No	Yes
Sobic.010G072300	Sh1	No	No	No	No	No
Sobic.010G091700	PGL2	No	No	No	No	No
Sobic.010G110100	A transcription factor	Yes	No	No	No	No
Sobic.010G111200	GASR7	No	No	No	Yes	No
Sobic.010G144900	NA	No	No	No	No	No
Sobic.010G184100	Bt1	No	No	No	No	No
Sobic.010G210100	GW6	Yes	No	No	Yes
Sobic.010G228100	DEP3	Yes	No	No	No	No
Sobic.010G273900	SbeI	No	No	No	No	No
Sobic.010G277300	BRD2	No	No	No	No	Yes
Sobic.K041100	GIF1	Yes	Yes	Yes	No	No
Sobic.K041200	Mn1	Yes	No	No	No	No
