# Supplementary material for: Whole-Genome Analysis of Candidate genes Associated with Seed Size and Weight in Sorghum bicolor Reveals Signatures of Artificial Selection and Insights into Parallel Domestication in Cereal Crops
Source: Front Plant Sci. 2017 Jul 18;8:1237. doi: 10.3389/fpls.2017.01237 (PMC5513986; doi:10.3389/fpls.2017.01237)
Supplement: Supplementary file 7 [file Table7.XLSX]

## Sheet: Sheet1
Supp. Table 7: List of SNPs under selection in CDS of 114 seed size candidate genes
Gene name	Position	Codons (minor)	Codons (major)	Protein (minor)	Protein (major)	synonymous	Polarity (major)	Polarity (minor)	Pi-Iandrace	Pi-w&w	Tajima.D-Iandrace	Tajima.D-w&w	Fst:Landrace/W&W
Sobic.007G101500	696	ATC	ATT	I	I	TRUE	nonpolar	nonpolar	0	0.47619	NA	0.559017	0.166667
	1449	GCT	GCC	A	A	TRUE	nonpolar	nonpolar	0	0.571429	NA	1.34164	0.5
Sobic.K041100	390	CTG	CTC	L	L	TRUE	nonpolar	nonpolar	0.125	0.47619	-1.16221	0.559017	0.0380952
Sobic.K041200	1776	CCA	CCG	P	P	TRUE	nonpolar	nonpolar	0.125	0.47619	-1.16221	0.559017	0.0380952
Sobic.001G016200	67	AGC	GGC	S	G	FALSE	polar	nonpolar	0	0.47619	NA	0.559017	0.166667
	68	AGC	GGC	S	G	FALSE	polar	nonpolar	0	0.47619	NA	0.559017	0.166667
	258	ATA	ATC	I	I	TRUE	nonpolar	nonpolar	0	0.47619	NA	0.559017	0.166667
Sobic.001G056700	401	GCT	GTT	A	V	FALSE	nonpolar	nonpolar	0	0.571429	NA	1.34164	0.333333
	431	CTG	CCG	L	P	FALSE	nonpolar	nonpolar	0	0.571429	NA	1.34164	0.333333
	506	GGG	GTG	G	V	FALSE	nonpolar	nonpolar	0	0.571429	NA	1.34164	0.333333
	537	GCT	GCC	A	A	TRUE	nonpolar	nonpolar	0	0.571429	NA	1.34164	0.333333
	588	GAC	GAT	D	D	TRUE	acidic	acidic	0	0.571429	NA	1.34164	0.333333
	705	AAA	AAG	K	K	TRUE	basic	basic	0	0.571429	NA	1.34164	0.333333
	769	CTA	TTA	L	L	TRUE	nonpolar	nonpolar	0	0.571429	NA	1.34164	0.333333
	852	TTA	TTG	L	L	TRUE	nonpolar	nonpolar	0	0.571429	NA	1.34164	0.333333
Sobic.001G107100	879	AAC	AAT	N	N	TRUE	polar	polar	0	0.47619	NA	0.559017	0.166667
Sobic.001G113200	795	AAC	AAT	N	N	TRUE	polar	polar	0	0.47619	NA	0.559017	0.166667
	1035	ATT	ATA	I	I	TRUE	nonpolar	nonpolar	0	0.47619	NA	0.559017	0.166667
	2356	GTA	CTA	V	L	FALSE	nonpolar	nonpolar	0	0.571429	NA	1.34164	0.333333
	2631	GTC	GTG	V	V	TRUE	nonpolar	nonpolar	0	0.47619	NA	0.559017	0.166667
	2755	GCA	ACA	A	T	FALSE	nonpolar	polar	0	0.571429	NA	1.34164	0.5
	2794	AAC	GAC	N	D	FALSE	polar	acidic	0	0.47619	NA	0.559017	0.166667
	2804	GCA	GAA	A	E	FALSE	nonpolar	acidic	0	0.47619	NA	0.559017	0.166667
Sobic.001G154900	1035	GGA	GGG	G	G	TRUE	nonpolar	nonpolar	0	0.47619	NA	0.559017	0.166667
Sobic.001G170800	1103	CCT	CAT	P	H	FALSE	nonpolar	basic	0	0.571429	NA	1.34164	0.333333
Sobic.001G172400	596	ATC	ACC	I	T	FALSE	nonpolar	polar	0	0.47619	NA	0.559017	0.166667
	695	CCG	CAG	P	Q	FALSE	nonpolar	basic	0	0.47619	NA	0.559017	0.166667
	774	ACT	ACC	T	T	TRUE	polar	polar	0	0.47619	NA	0.559017	0.166667
	858	TCA	TCG	S	S	TRUE	polar	polar	0	0.47619	NA	0.559017	0.166667
	1152	CCT	CCG	P	P	TRUE	nonpolar	nonpolar	0	0.47619	NA	0.559017	0.166667
	1227	GGG	GGA	G	G	TRUE	nonpolar	nonpolar	0	0.47619	NA	0.559017	0.166667
Sobic.001G184900	59	AAC	AGC	N	S	FALSE	polar	polar	0	0.47619	NA	0.559017	0.166667
	77	AAC	ACC	N	T	FALSE	polar	polar	0	0.571429	NA	1.34164	0.333333
Sobic.001G254200	117	GTT	GTC	V	V	TRUE	nonpolar	nonpolar	0.125	0.47619	-1.16221	0.559017	0.0380952
Sobic.001G341700	336	GGT	GGC	G	G	TRUE	nonpolar	nonpolar	0	0.571429	NA	1.34164	0.333333
Sobic.002G021200	425	CGA	CAA	R	Q	FALSE	basic	basic	0	0.47619	NA	0.559017	0.166667
	2193	CTC	CTA	L	L	TRUE	nonpolar	nonpolar	0	0.47619	NA	0.559017	0.166667
Sobic.002G054800	714	GAG	GAA	E	E	TRUE	acidic	acidic	0	0.47619	NA	0.559017	0.166667
	966	GTC	GTT	V	V	TRUE	nonpolar	nonpolar	0	0.47619	NA	0.559017	0.166667
	1011	CCA	CCC	P	P	TRUE	nonpolar	nonpolar	0	0.47619	NA	0.559017	0.166667
	1016	AAC	AGC	N	S	FALSE	polar	polar	0	0.47619	NA	0.559017	0.166667
	1044	GAC	GAG	D	E	FALSE	acidic	acidic	0	0.47619	NA	0.559017	0.166667
	1109	CTC	CCC	L	P	FALSE	nonpolar	nonpolar	0	0.47619	NA	0.559017	0.166667
	1170	CTG	CTA	L	L	TRUE	nonpolar	nonpolar	0	0.571429	NA	1.34164	0.333333
	1207	ACG	GCG	T	A	FALSE	polar	nonpolar	0.125	0.571429	-1.16221	1.34164	0.204082
Sobic.002G056000	52	ACA	CCA	T	P	FALSE	polar	nonpolar	0.125	0.47619	-1.16221	0.559017	0.0380952
	202	CAA	GAA	Q	E	FALSE	basic	acidic	0.125	0.47619	-1.16221	0.559017	0.0380952
	219	GGT	GGA	G	G	TRUE	nonpolar	nonpolar	0.125	0.47619	-1.16221	0.559017	0.0380952
	558	TGC	TGT	C	C	TRUE	polar	polar	0	0.47619	NA	0.559017	0.166667
	912	AAC	AAT	N	N	TRUE	polar	polar	0	0.47619	NA	0.559017	0.166667
	1037	GAG	GTG	E	V	FALSE	acidic	nonpolar	0.125	0.47619	-1.16221	0.559017	0.0380952
	1062	GAT	GAA	D	E	FALSE	acidic	acidic	0.125	0.47619	-1.16221	0.559017	0.0380952
	1836	TTC	TTT	F	F	TRUE	nonpolar	nonpolar	0.125	0.47619	-1.16221	0.559017	0.0380952
	1971	CCT	CCA	P	P	TRUE	nonpolar	nonpolar	0.125	0.47619	-1.16221	0.559017	0.0380952
	2561	TTG	TCG	L	S	FALSE	nonpolar	polar	0.125	0.47619	-1.16221	0.559017	0.0380952
	2718	CGC	CGT	R	R	TRUE	basic	basic	0	0.47619	NA	0.559017	0.166667
	3317	TAT	TGT	Y	C	FALSE	polar	polar	0.125	0.47619	-1.16221	0.559017	0.0380952
	4701	GTG	GTC	V	V	TRUE	nonpolar	nonpolar	0.125	0.47619	-1.16221	0.559017	0.0380952
Sobic.002G226500	78	TCT	TCC	S	S	TRUE	polar	polar	0	0.47619	NA	0.559017	0.166667
Sobic.002G257900	1374	TCA	TCG	S	S	TRUE	polar	polar	0	0.571429	NA	1.34164	0.333333
Sobic.002G272700	98	GTC	GCC	V	A	FALSE	nonpolar	nonpolar	0	0.571429	NA	1.34164	0.333333
Sobic.002G308400	42	GGG	GGC	G	G	TRUE	nonpolar	nonpolar	0	0.571429	NA	1.34164	0.333333
	186	CCG	CCA	P	P	TRUE	nonpolar	nonpolar	0	0.571429	NA	1.34164	0.333333
	517	TCG	CCG	S	P	FALSE	polar	nonpolar	0	0.571429	NA	1.34164	0.333333
	549	ACC	ACG	T	T	TRUE	polar	polar	0	0.571429	NA	1.34164	0.333333
	672	GGT	GGC	G	G	TRUE	nonpolar	nonpolar	0	0.571429	NA	1.34164	0.333333
	714	CTT	CTC	L	L	TRUE	nonpolar	nonpolar	0	0.571429	NA	1.34164	0.333333
	753	TCT	TCC	S	S	TRUE	polar	polar	0	0.571429	NA	1.34164	0.333333
	813	GGG	GGC	G	G	TRUE	nonpolar	nonpolar	0	0.571429	NA	1.34164	0.333333
	916	CCG	CTG	P	L	FALSE	nonpolar	nonpolar	0	0.47619	NA	0.559017	0.166667
	1044	GCT	GCC	A	A	TRUE	nonpolar	nonpolar	0	0.571429	NA	1.34164	0.333333
Sobic.002G309600	416	GTC	GCC	V	A	FALSE	nonpolar	nonpolar	0	0.571429	NA	1.34164	0.333333
	936	GCG	GCA	A	A	TRUE	nonpolar	nonpolar	0	0.571429	NA	1.34164	0.333333
	3079	ACA	CCA	T	P	FALSE	polar	nonpolar	0	0.47619	NA	0.559017	0.166667
	3097	GCG	ACG	A	T	FALSE	nonpolar	polar	0	0.571429	NA	1.34164	0.333333
Sobic.002G311000	35	CGG	CTG	R	L	FALSE	basic	nonpolar	0	0.47619	NA	0.559017	0.166667
	183	AGG	AGA	R	R	TRUE	basic	basic	0.125	0.571429	-1.16221	1.34164	0.204082
	534	TCG	TCA	S	S	TRUE	polar	polar	0.125	0.571429	-1.16221	1.34164	0.204082
	699	TTC	TTT	F	F	TRUE	nonpolar	nonpolar	0.125	0.571429	-1.16221	1.34164	0.204082
	744	TCA	TCG	S	S	TRUE	polar	polar	0.125	0.571429	-1.16221	1.34164	0.204082
	783	GCC	GCA	A	A	TRUE	nonpolar	nonpolar	0.125	0.571429	-1.16221	1.34164	0.204082
	960	ATT	ATC	I	I	TRUE	nonpolar	nonpolar	0.125	0.571429	-1.16221	1.34164	0.204082
	969	GAT	GAC	D	D	TRUE	acidic	acidic	0.125	0.571429	-1.16221	1.34164	0.204082
	1069	ATC	GTC	I	V	FALSE	nonpolar	nonpolar	0.125	0.571429	-1.16221	1.34164	0.204082
	1134	ATT	ATC	I	I	TRUE	nonpolar	nonpolar	0.125	0.571429	-1.16221	1.34164	0.204082
	1230	GAC	GAT	D	D	TRUE	acidic	acidic	0.125	0.571429	-1.16221	1.34164	0.204082
	1292	GAG	GGG	E	G	FALSE	acidic	nonpolar	0	0.47619	NA	0.559017	0.166667
	1446	GCG	GCA	A	A	TRUE	nonpolar	nonpolar	0.125	0.571429	-1.16221	1.34164	0.204082
	1513	ACA	GCA	T	A	FALSE	polar	nonpolar	0.125	0.571429	-1.16221	1.34164	0.204082
	1680	GCA	GCG	A	A	TRUE	nonpolar	nonpolar	0.125	0.571429	-1.16221	1.34164	0.204082
	1770	CTA	CTC	L	L	TRUE	nonpolar	nonpolar	0.125	0.571429	-1.16221	1.34164	0.204082
Sobic.002G374400	370	GCT	ACT	A	T	FALSE	nonpolar	polar	0	0.47619	NA	0.559017	0.666667
	504	TCA	TCC	S	S	TRUE	polar	polar	0	0.47619	NA	0.559017	0.166667
	651	GCG	GCA	A	A	TRUE	nonpolar	nonpolar	0	0.571429	NA	1.34164	0.333333
	2943	TCA	TCG	S	S	TRUE	polar	polar	0	0.571429	NA	1.34164	0.333333
	3052	AAA	CAA	K	Q	FALSE	basic	basic	0	0.47619	NA	0.559017	0.166667
Sobic.003G140000	492	TGT	TGC	C	C	TRUE	polar	polar	0	0.47619	NA	0.559017	0.166667
Sobic.003G230500	62	GTC	GGC	V	G	FALSE	nonpolar	nonpolar	0	0.47619	NA	0.559017	0.666667
	153	GTG	GTA	V	V	TRUE	nonpolar	nonpolar	0	0.47619	NA	0.559017	0.666667
	213	ATT	ATA	I	I	TRUE	nonpolar	nonpolar	0	0.47619	NA	0.559017	0.666667
	286	ACT	GCT	T	A	FALSE	polar	nonpolar	0	0.47619	NA	0.559017	0.666667
	606	CGG	CGC	R	R	TRUE	basic	basic	0	0.47619	NA	0.559017	0.666667
	789	GTG	GTA	V	V	TRUE	nonpolar	nonpolar	0	0.47619	NA	0.559017	0.666667
	855	GAT	GAC	D	D	TRUE	acidic	acidic	0	0.47619	NA	0.559017	0.166667
	986	TTG	TCG	L	S	FALSE	nonpolar	polar	0	0.47619	NA	0.559017	0.666667
	1104	AAA	AAG	K	K	TRUE	basic	basic	0	0.47619	NA	0.559017	0.666667
	1177	GCA	ACA	A	T	FALSE	nonpolar	polar	0	0.47619	NA	0.559017	0.666667
	1578	AAC	AAT	N	N	TRUE	polar	polar	0	0.47619	NA	0.559017	0.666667
Sobic.003G277900	54	GCC	GCG	A	A	TRUE	nonpolar	nonpolar	0	0.47619	NA	0.559017	0.166667
	57	GCC	GCG	A	A	TRUE	nonpolar	nonpolar	0	0.47619	NA	0.559017	0.166667
	58	TCC	GTC	S	V	FALSE	polar	nonpolar	0	0.47619	NA	0.559017	0.166667
	59	TCC	GTC	S	V	FALSE	polar	nonpolar	0	0.47619	NA	0.559017	0.166667
	717	CTC	CTT	L	L	TRUE	nonpolar	nonpolar	0	0.47619	NA	0.559017	0.166667
	800	AAC	ACC	N	T	FALSE	polar	polar	0	0.47619	NA	0.559017	0.166667
	883	GAG	AAG	E	K	FALSE	acidic	basic	0	0.47619	NA	0.559017	0.166667
	887	GTG	GCG	V	A	FALSE	nonpolar	nonpolar	0	0.47619	NA	0.559017	0.166667
	1027	GGC	AGC	G	S	FALSE	nonpolar	polar	0	0.47619	NA	0.559017	0.166667
	1039	CTG	TTG	L	L	TRUE	nonpolar	nonpolar	0	0.47619	NA	0.559017	0.166667
	1191	CTA	CTG	L	L	TRUE	nonpolar	nonpolar	0	0.47619	NA	0.559017	0.166667
	1215	GAA	GAG	E	E	TRUE	acidic	acidic	0	0.47619	NA	0.559017	0.166667
	1635	ACT	ACC	T	T	TRUE	polar	polar	0	0.47619	NA	0.559017	0.166667
	1857	ATC	ATT	I	I	TRUE	nonpolar	nonpolar	0	0.47619	NA	0.559017	0.166667
	1890	GCG	GCA	A	A	TRUE	nonpolar	nonpolar	0	0.47619	NA	0.559017	0.166667
	1923	GGG	GGC	G	G	TRUE	nonpolar	nonpolar	0	0.47619	NA	0.559017	0.166667
	2037	TCG	TCA	S	S	TRUE	polar	polar	0	0.47619	NA	0.559017	0.166667
	2071	TTG	CTG	L	L	TRUE	nonpolar	nonpolar	0	0.47619	NA	0.559017	0.166667
	2109	TCC	TCT	S	S	TRUE	polar	polar	0	0.47619	NA	0.559017	0.166667
	2286	TCG	TCA	S	S	TRUE	polar	polar	0	0.47619	NA	0.559017	0.166667
	2559	ACC	ACG	T	T	TRUE	polar	polar	0	0.47619	NA	0.559017	0.166667
	2568	AGA	AGG	R	R	TRUE	basic	basic	0	0.47619	NA	0.559017	0.166667
	2577	CAC	CAT	H	H	TRUE	basic	basic	0	0.47619	NA	0.559017	0.166667
	2736	GGG	GGT	G	G	TRUE	nonpolar	nonpolar	0	0.47619	NA	0.559017	0.166667
	2919	CCG	CCA	P	P	TRUE	nonpolar	nonpolar	0	0.47619	NA	0.559017	0.166667
	3030	GAT	GAC	D	D	TRUE	acidic	acidic	0	0.47619	NA	0.559017	0.166667
	3063	GTT	GTA	V	V	TRUE	nonpolar	nonpolar	0	0.47619	NA	0.559017	0.166667
	3201	TCG	TCA	S	S	TRUE	polar	polar	0	0.47619	NA	0.559017	0.166667
	3213	ACG	ACA	T	T	TRUE	polar	polar	0	0.47619	NA	0.559017	0.166667
	3279	TCA	TCC	S	S	TRUE	polar	polar	0	0.47619	NA	0.559017	0.166667
	3312	TTT	TTC	F	F	TRUE	nonpolar	nonpolar	0	0.47619	NA	0.559017	0.166667
Sobic.003G406600	505	AGG	CGG	R	R	TRUE	basic	basic	0	0.47619	NA	0.559017	0.166667
	687	GGG	GGT	G	G	TRUE	nonpolar	nonpolar	0	0.47619	NA	0.559017	0.166667
Sobic.003G444100	678	CGG	CGC	R	R	TRUE	basic	basic	0	0.47619	NA	0.559017	0.166667
Sobic.004G075600	651	GCG	GCT	A	A	TRUE	nonpolar	nonpolar	0	0.571429	NA	1.34164	0.333333
Sobic.004G085100	1266	GAA	GAG	E	E	TRUE	acidic	acidic	0	0.47619	NA	0.559017	0.166667
	1268	GAG	GAA	E	E	FALSE	acidic	acidic	0	0.571429	NA	1.34164	0.5
Sobic.004G093900	740	GGG	GTG	G	V	FALSE	nonpolar	nonpolar	0	0.47619	NA	0.559017	0.166667
Sobic.004G176000	447	TCT	TCC	S	S	TRUE	polar	polar	0.125	0.47619	-1.16221	0.559017	0.0380952
	604	GAA	AAA	E	K	FALSE	acidic	basic	0	0.47619	NA	0.559017	0.166667
	615	GTA	TAT	V	Y	FALSE	nonpolar	polar	0	0.47619	NA	0.559017	0.166667
	1592	GTA	GGA	V	G	FALSE	nonpolar	nonpolar	0	0.47619	NA	0.559017	0.166667
	5179	TCA	GCA	S	A	FALSE	polar	nonpolar	0	0.47619	NA	0.559017	0.166667
Sobic.004G245000	192	TTC	TTT	F	F	TRUE	nonpolar	nonpolar	0.125	0.571429	-1.16221	1.34164	0.204082
	195	GGG	GGA	G	G	TRUE	nonpolar	nonpolar	0.125	0.571429	-1.16221	1.34164	0.204082
	1470	ACA	ACG	T	T	TRUE	polar	polar	0.125	0.47619	-1.16221	0.559017	0.0380952
	2081	AGA	AAA	R	K	FALSE	basic	basic	0.125	0.47619	-1.16221	0.559017	0.0380952
Sobic.004G269900	957	TCA	TCG	S	S	TRUE	polar	polar	0.125	0.47619	-1.16221	0.559017	0.0380952
	1026	GCG	GCC	A	A	TRUE	nonpolar	nonpolar	0.125	0.47619	-1.16221	0.559017	0.0380952
	1128	GCA	GCT	A	A	TRUE	nonpolar	nonpolar	0.125	0.47619	-1.16221	0.559017	0.0380952
	1167	CCC	CCG	P	P	TRUE	nonpolar	nonpolar	0.125	0.47619	-1.16221	0.559017	0.0380952
	1182	GAT	GAC	D	D	TRUE	acidic	acidic	0	0.47619	NA	0.559017	0.166667
Sobic.004G307800	27	CCA	CCT	P	P	TRUE	nonpolar	nonpolar	0	0.571429	NA	1.34164	0.333333
Sobic.004G317300	3231	CCA	CCC	P	P	TRUE	nonpolar	nonpolar	0	0.47619	NA	0.559017	0.166667
	3957	GAT	CAT	D	H	FALSE	acidic	basic	0	0.47619	NA	0.559017	0.166667
Sobic.004G330200	11	CGC	CAC	R	H	FALSE	basic	basic	0	0.47619	NA	0.559017	0.166667
	21	GCT	GCA	A	A	TRUE	nonpolar	nonpolar	0	0.47619	NA	0.559017	0.166667
	73	TCG	GCG	S	A	FALSE	polar	nonpolar	0	0.47619	NA	0.559017	0.166667
	138	CGG	CGT	R	R	TRUE	basic	basic	0	0.571429	NA	1.34164	0.333333
	864	CTA	CTG	L	L	TRUE	nonpolar	nonpolar	0	0.47619	NA	0.559017	0.166667
	894	GCA	GCG	A	A	TRUE	nonpolar	nonpolar	0	0.47619	NA	0.559017	0.166667
	968	GCG	GTG	A	V	FALSE	nonpolar	nonpolar	0	0.47619	NA	0.559017	0.166667
	990	CTG	CTA	L	L	TRUE	nonpolar	nonpolar	0	0.47619	NA	0.559017	0.166667
Sobic.005G001500	45	CAC	CAA	H	Q	FALSE	basic	basic	0	0.47619	NA	0.559017	0.166667
	329	CAC	CGC	H	R	FALSE	basic	basic	0	0.47619	NA	0.559017	0.166667
	828	GCT	GCC	A	A	TRUE	nonpolar	nonpolar	0	0.47619	NA	0.559017	0.166667
	955	AGT	GGT	S	G	FALSE	polar	nonpolar	0.125	0.571429	-1.16221	1.34164	0.204082
Sobic.005G132000	681	GCC	GCA	A	A	TRUE	nonpolar	nonpolar	0.125	0.47619	-1.16221	0.559017	0.0380952
	1216	TCT	GCT	S	A	FALSE	polar	nonpolar	0.125	0.47619	-1.16221	0.559017	0.0380952
	1336	AGT	GGT	S	G	FALSE	polar	nonpolar	0.125	0.47619	-1.16221	0.559017	0.0380952
	1375	GCA	TCA	A	S	FALSE	nonpolar	polar	0.125	0.47619	-1.16221	0.559017	0.0380952
	1486	ATA	ATG	I	M	FALSE	nonpolar	nonpolar	0.125	0.47619	-1.16221	0.559017	0.0380952
	1866	AAA	AAG	K	K	TRUE	basic	basic	0.125	0.47619	-1.16221	0.559017	0.0380952
	1974	AAG	AAA	K	K	TRUE	basic	basic	0.125	0.47619	-1.16221	0.559017	0.0380952
	1998	GAC	GAT	D	D	TRUE	acidic	acidic	0.125	0.47619	-1.16221	0.559017	0.0380952
	2211	ATT	ATC	I	I	TRUE	nonpolar	nonpolar	0.125	0.47619	-1.16221	0.559017	0.0380952
	2238	ACT	ACA	T	T	TRUE	polar	polar	0.125	0.47619	-1.16221	0.559017	0.0380952
	2440	CGG	AGG	R	R	TRUE	basic	basic	0.125	0.47619	-1.16221	0.559017	0.0380952
	2472	TCG	TCC	S	S	TRUE	polar	polar	0.125	0.47619	-1.16221	0.559017	0.0380952
	2538	TCT	TCC	S	S	TRUE	polar	polar	0.125	0.47619	-1.16221	0.559017	0.0380952
	2544	TCG	TCT	S	S	TRUE	polar	polar	0.125	0.47619	-1.16221	0.559017	0.0380952
Sobic.006G059900	19	TCC	GCC	S	A	FALSE	polar	nonpolar	0	0.571429	NA	1.34164	0.5
Sobic.006G080500	1596	AAT	AAC	N	N	TRUE	polar	polar	0	0.47619	NA	0.559017	0.166667
Sobic.006G114600	521	GAC	GGC	D	G	FALSE	acidic	nonpolar	0	0.47619	NA	0.559017	0.166667
Sobic.006G203400	784	TTG	ATG	L	M	FALSE	nonpolar	nonpolar	0	0.47619	NA	0.559017	0.166667
Sobic.006G239000	45	GGC	GGG	G	G	TRUE	nonpolar	nonpolar	0	0.47619	NA	0.559017	0.166667
	1537	AAT	GAT	N	D	FALSE	polar	acidic	0	0.47619	NA	0.559017	0.166667
Sobic.006G268800	144	AGC	AGT	S	S	TRUE	polar	polar	0.125	0.571429	-1.16221	1.34164	0.204082
	159	GTC	GTA	V	V	TRUE	nonpolar	nonpolar	0.125	0.571429	-1.16221	1.34164	0.204082
Sobic.007G149200	379	AGC	TGC	S	C	FALSE	polar	polar	0	0.47619	NA	0.559017	0.166667
Sobic.008G001700	113	GTC	GCA	V	A	FALSE	nonpolar	nonpolar	0	0.47619	NA	0.559017	0.166667
	114	GTC	GCA	V	A	FALSE	nonpolar	nonpolar	0	0.47619	NA	0.559017	0.166667
	267	GGT	GGC	G	G	TRUE	nonpolar	nonpolar	0	0.47619	NA	0.559017	0.166667
	496	AGC	GGC	S	G	FALSE	polar	nonpolar	0	0.47619	NA	0.559017	0.166667
	588	CCT	CCC	P	P	TRUE	nonpolar	nonpolar	0	0.47619	NA	0.559017	0.166667
Sobic.008G100400	296	CCG	CTG	P	L	FALSE	nonpolar	nonpolar	0	0.47619	NA	0.559017	0.166667
	505	ACT	GCT	T	A	FALSE	polar	nonpolar	0	0.47619	NA	0.559017	0.166667
	607	TCA	GCA	S	A	FALSE	polar	nonpolar	0	0.47619	NA	0.559017	0.166667
	978	GAT	GAC	D	D	TRUE	acidic	acidic	0	0.47619	NA	0.559017	0.166667
	1122	CCT	CCA	P	P	TRUE	nonpolar	nonpolar	0	0.47619	NA	0.559017	0.166667
	1302	TCG	TCA	S	S	TRUE	polar	polar	0	0.47619	NA	0.559017	0.166667
	1359	AAA	AAG	K	K	TRUE	basic	basic	0	0.47619	NA	0.559017	0.166667
Sobic.008G173900	1439	ATT	ACT	I	T	FALSE	nonpolar	polar	0	0.47619	NA	0.559017	0.166667
	1445	TTA	TCA	L	S	FALSE	nonpolar	polar	0	0.47619	NA	0.559017	0.166667
Sobic.009G033600	333	CAT	CAC	H	H	TRUE	basic	basic	0	0.47619	NA	0.559017	0.166667
	960	TCT	TCC	S	S	TRUE	polar	polar	0	0.47619	NA	0.559017	0.166667
	984	ACT	ACC	T	T	TRUE	polar	polar	0	0.47619	NA	0.559017	0.166667
Sobic.009G040700	195	TCA	TCC	S	S	TRUE	polar	polar	0	0.47619	NA	0.559017	0.166667
	306	CCA	CCG	P	P	TRUE	nonpolar	nonpolar	0	0.47619	NA	0.559017	0.166667
	771	GTC	GTA	V	V	TRUE	nonpolar	nonpolar	0	0.47619	NA	0.559017	0.166667
	970	TCT	GCT	S	A	FALSE	polar	nonpolar	0	0.47619	NA	0.559017	0.166667
	1062	CTC	CTT	L	L	TRUE	nonpolar	nonpolar	0	0.47619	NA	0.559017	0.166667
	1201	ACA	GCA	T	A	FALSE	polar	nonpolar	0	0.47619	NA	0.559017	0.166667
	1272	GTT	GTC	V	V	TRUE	nonpolar	nonpolar	0	0.47619	NA	0.559017	0.166667
	1401	GGG	GGA	G	G	TRUE	nonpolar	nonpolar	0	0.47619	NA	0.559017	0.166667
	1476	TGT	TGC	C	C	TRUE	polar	polar	0	0.47619	NA	0.559017	0.166667
	1647	GCT	GCA	A	A	TRUE	nonpolar	nonpolar	0	0.47619	NA	0.559017	0.166667
	1680	TAT	TAC	Y	Y	TRUE	polar	polar	0	0.47619	NA	0.559017	0.166667
	1803	CGT	CGC	R	R	TRUE	basic	basic	0	0.47619	NA	0.559017	0.166667
	1885	AGA	CGA	R	R	TRUE	basic	basic	0	0.47619	NA	0.559017	0.166667
	1950	AAT	AAC	N	N	TRUE	polar	polar	0	0.47619	NA	0.559017	0.166667
	2322	ACA	ACC	T	T	TRUE	polar	polar	0	0.47619	NA	0.559017	0.166667
	2457	AAC	AAT	N	N	TRUE	polar	polar	0	0.47619	NA	0.559017	0.166667
Sobic.009G049400	1263	AAA	AAG	K	K	TRUE	basic	basic	0.125	0.571429	-1.16221	1.34164	0.204082
	1614	CAG	CAA	Q	Q	TRUE	basic	basic	0.125	0.571429	-1.16221	1.34164	0.204082
	1787	AGT	AAT	S	N	FALSE	polar	polar	0.125	0.571429	-1.16221	1.34164	0.204082
	1799	ACG	ATG	T	M	FALSE	polar	nonpolar	0	0.571429	NA	1.34164	0.333333
	1884	ACC	ACA	T	T	TRUE	polar	polar	0.125	0.571429	-1.16221	1.34164	0.204082
	1899	ACC	ACT	T	T	TRUE	polar	polar	0.125	0.571429	-1.16221	1.34164	0.204082
	1931	AAC	AGC	N	S	FALSE	polar	polar	0.125	0.571429	-1.16221	1.34164	0.204082
	2139	AAA	AAG	K	K	TRUE	basic	basic	0.125	0.571429	-1.16221	1.34164	0.204082
	2220	ATC	ATT	I	I	TRUE	nonpolar	nonpolar	0.125	0.571429	-1.16221	1.34164	0.204082
	2238	ATC	ATT	I	I	TRUE	nonpolar	nonpolar	0.125	0.571429	-1.16221	1.34164	0.204082
	2424	TCG	TCC	S	S	TRUE	polar	polar	0.125	0.47619	-1.16221	0.559017	0.0380952
Sobic.009G053600	103	ATG	TTG	M	L	FALSE	nonpolar	nonpolar	0	0.47619	NA	0.559017	0.166667
	238	GAG	CAG	E	Q	FALSE	acidic	basic	0	0.47619	NA	0.559017	0.166667
	242	CTC	CGC	L	R	FALSE	nonpolar	basic	0	0.47619	NA	0.559017	0.166667
	258	CTG	CTC	L	L	TRUE	nonpolar	nonpolar	0	0.47619	NA	0.559017	0.166667
Sobic.009G070000	166	GCC	ACC	A	T	FALSE	nonpolar	polar	0	0.47619	NA	0.559017	0.166667
	212	CTA	CCA	L	P	FALSE	nonpolar	nonpolar	0	0.47619	NA	0.559017	0.166667
Sobic.010G022600	1647	GTT	GTG	V	V	TRUE	nonpolar	nonpolar	0	0.47619	NA	0.559017	0.166667
Sobic.010G047400	192	TCC	TCG	S	S	TRUE	polar	polar	0	0.47619	NA	0.559017	0.166667
Sobic.010G064800	180	GCT	GCG	A	A	TRUE	nonpolar	nonpolar	0	0.47619	NA	0.559017	0.166667
	223	TAC	AAC	Y	N	FALSE	polar	polar	0	0.47619	NA	0.559017	0.166667
	324	ATA	ATG	I	M	FALSE	nonpolar	nonpolar	0	0.47619	NA	0.559017	0.166667
	1012	ATC	GTC	I	V	FALSE	nonpolar	nonpolar	0	0.571429	NA	1.34164	0.333333
	1797	AGA	AGG	R	R	TRUE	basic	basic	0	0.47619	NA	0.559017	0.166667
	2461	ATT	CTT	I	L	FALSE	nonpolar	nonpolar	0.125	0.47619	-1.16221	0.559017	0.0380952
	2467	GTC	ATC	V	I	FALSE	nonpolar	nonpolar	0.125	0.47619	-1.16221	0.559017	0.0380952
	2490	CTT	CTG	L	L	TRUE	nonpolar	nonpolar	0.125	0.47619	-1.16221	0.559017	0.0380952
	2512	ACC	GCC	T	A	FALSE	polar	nonpolar	0.125	0.47619	-1.16221	0.559017	0.0380952
	2596	CGG	AGG	R	R	TRUE	basic	basic	0.125	0.47619	-1.16221	0.559017	0.0380952
	2617	GAT	TAT	D	Y	FALSE	acidic	polar	0.125	0.47619	-1.16221	0.559017	0.0380952
	2818	CGC	TGC	R	C	FALSE	basic	polar	0.125	0.47619	-1.16221	0.559017	0.0380952
	2880	CTT	CTG	L	L	TRUE	nonpolar	nonpolar	0.125	0.47619	-1.16221	0.559017	0.0380952
	2937	GGA	GGT	G	G	TRUE	nonpolar	nonpolar	0.125	0.47619	-1.16221	0.559017	0.0380952
	3028	ATT	GTA	I	V	FALSE	nonpolar	nonpolar	0.125	0.47619	-1.16221	0.559017	0.0380952
	3030	ATT	GTA	I	V	FALSE	nonpolar	nonpolar	0.125	0.47619	-1.16221	0.559017	0.0380952
Sobic.010G069600	648	CGA	CGC	R	R	TRUE	basic	basic	0	0.47619	NA	0.559017	0.166667
	1041	TCG	TCA	S	S	TRUE	polar	polar	0	0.571429	NA	1.34164	0.333333
Sobic.010G110100	403	AGT	GGT	S	G	FALSE	polar	nonpolar	0	0.47619	NA	0.559017	0.166667
	440	ATC	AAC	I	N	FALSE	nonpolar	polar	0	0.47619	NA	0.559017	0.166667
	676	TTG	CTG	L	L	TRUE	nonpolar	nonpolar	0	0.47619	NA	0.559017	0.166667
	699	GCG	GCC	A	A	TRUE	nonpolar	nonpolar	0	0.47619	NA	0.559017	0.166667
Sobic.010G210100	370	GGC	AGC	G	S	FALSE	nonpolar	polar	0	0.571429	NA	1.34164	0.333333
Sobic.010G228100	41	TAA	TCA	*	S	FALSE	stop codon	polar	0	0.47619	NA	0.559017	0.166667
Sobic.001G335800	1491	ACA	ACT	T	T	TRUE	polar	polar	0	0.47619	NA	0.559017	0.166667
	1647	AGC	AGG	S	R	FALSE	polar	basic	0	0.47619	NA	0.559017	0.166667
Sobic.002G367300	105	GAT	GAC	D	D	TRUE	acidic	acidic	0	0.571429	NA	1.34164	0.333333
	130	AGT	GGT	S	G	FALSE	polar	nonpolar	0	0.571429	NA	1.34164	0.333333
	687	AGG	AGA	R	R	TRUE	basic	basic	0	0.47619	NA	0.559017	0.166667
	904	CAT	GAT	H	D	FALSE	basic	acidic	0	0.571429	NA	1.34164	0.333333
	1289	GCT	GAT	A	D	FALSE	nonpolar	acidic	0	0.47619	NA	0.559017	0.166667
	1815	GTC	GTT	V	V	TRUE	nonpolar	nonpolar	0	0.47619	NA	0.559017	0.166667
Position indicates the physical position of the SNP in CDS
codons (minor) indicates codon of minor allele at this site, codons (major) indicates the codon of major allele at this site
protein (minor) indicates the protein coded by minor allele , protein (major) indicates the protein coded by major allele
synonymous indicates whether the SNP causes an amino acid substitution
