# Supplementary material for: Whole-Genome Analysis of Candidate genes Associated with Seed Size and Weight in Sorghum bicolor Reveals Signatures of Artificial Selection and Insights into Parallel Domestication in Cereal Crops
Source: Front Plant Sci. 2017 Jul 18;8:1237. doi: 10.3389/fpls.2017.01237 (PMC5513986; doi:10.3389/fpls.2017.01237)
Supplement: Supplementary file 8 [file Table8.XLSX]

## Sheet: Sheet1
Supp. Table 8: mlHKA test of 63 seed size candidate genes
Run	Seed	ML - selection	ML - neutral	LLRT (log-likelihood ratio test)	P(selection = Neutral)
1	10	1113.94	777.781	672.318	2.6372e-103
	20	1118.6	777.162	682.876	2.14222e-105
	30	1118.6	775.818	685.564	6.28338e-106
2	10	1071.63	761.16	620.94	3.51148e-93
	20	1071.76	759.93	623.66	1.02706e-93
	30	1071.76	760.774	621.972	2.20269e-93
3	10	1109.84	767.357	684.966	8.25493e-106
	20	1109.97	768.908	682.124	3.0189e-105
	30	1109.97	769.481	680.978	5.09168e-105
The mlHKA test was run 3 times with 40 neutral genes used for comparison in each run to determine whether a model of neutral or purifying selection best explained the patterns of nucleotide polymorphisms.
